# Supplementary material for: Maternal immunization and vitamin A sufficiency impact sow primary adaptive immunity and passive protection to nursing piglets against porcine epidemic diarrhea virus infection
Source: Front Immunol. 2024 May 15;15:1397118. doi: 10.3389/fimmu.2024.1397118 (PMC11133611; doi:10.3389/fimmu.2024.1397118)
Supplement: Supplementary Table 1 — Mean frequencies (%) of Ig-secreting (CD2+CD21-), memory/resting (CD2-CD21-), activated/primed (CD2-CD21+), and naïve (CD2+CD21+) B cells; IgA+, α4+β7+, IgA+α4+β7+, and CCR10+ cell subpopulations among CD79β+ B lymphocytes in the blood, milk, and selected tissues of PEDV/mock-inoculated sows fed VAS, VAD, and VAD+VA supplemented diets during gestation and postpartum. NB: Milk data at DPP18–21 for the mock group is missing since the sows ceased lactating after losing all the piglets. [file Table_1.xlsx]

## Sheet: (A) B cells-Blood, %
(A) B cells Phenotypes in Blood (%)
Phenotypes	Sampling time	VAD-Mock (n=4)				VAS-Mock (n=4)				VAD+PEDV (n=4)				VAS+PEDV (n=4)				VAD+VA+PEDV (n=4)				VAD+VA-Mock (n=4)
Ig secreting	GD84-93	73.32	51.03	45.3	46.29	75.35	54.52	49.72	34.27	21.67	69.7	66.39	43.73	50.73	62.08	45.05	52.42	73.47	28	26.08	55	50.89	38.83	46.48	39.11
	GD110-115	75.04	50.02	44.5	53.68	64.58	55.93	47.88	40.64	38.69	76.23	62.36	50.66	64.37	72.2	39.54	55.27	54.34	43.47	50.45	46.91	55.05	51.54	47.14	44.82
	DPP3-5	77.05	59.81	38.25	54	66.3	61.84	59.13	31.29	42.87	71.52	61.39	46.57	70.26	67.83	45.77	52.37	80.76	46.7	62.99	47.35	48.76	35.09	46.79	41.32
	DPP10-14	82.81	54.24	52.89	52.94	76.49	64.18	58.34	34.65	51.83	72.33	69.27	46.41	79.84	59.97	47.48	49.12	80.64	59.64	66.09	48.39	61.61	60.1	57.26	47.91
	DPP18-21	75.67	52.8	47.2	55.32	72.21	57.2	65.62	31.29	57.64	66.75	65.84	49.46	73.05	71.76	43.61	57.55	63.38	56.68	69.51	56.37	57.49	50.61		44.4
Activated	GD84-93	5.82	14.95	20.54	17.02	4.95	14.03	16.58	34.18	22.5	7.23	11.71	17.97	7.85	6.59	7.29	14.83	3.03	25.49	8.81	11.51	4.75	8.76	16.19	21.79
	GD110-115	5.27	15.59	22.19	11.05	6.06	13.97	16.95	27.46	21.38	3.27	16.66	15.07	4.45	1.5	14.45	9.04	6.46	18.21	8.42	17.22	6.16	11.08	14.76	15.03
	DPP3-5	2.24	10.96	16.47	13.44	3.65	8.59	10.47	31.32	17.63	8.09	13.9	12.99	7.23	1.5	9.77	10.25	3.88	18.14	5.28	17.47	7.76	16.76	13.55	16.5
	DPP10-14	4.07	8.98	17.13	14.71	5.04	12.16	12.38	36.84	10.33	7.61	11.35	17.77	4.09	9.99	0.62	17.04	3.04	11.01	3.89	16.91	5.19	8.29	8.85	17.72
	DPP18-21	4.15	15.96	21.68	14.97	4.9	12.35	6.98	37.82	5.78	8.13	12.47	17.38	6.46	8.6	11.37	13.16	10.67	10.93	2.5	11.38	5.21	8.04		22.74
Naïve	GD84-93	9.89	10.33	10.55	10.32	8.73	11.88	9.11	17.88	10.35	12.53	5.41	10.58	10.1	13.56	5.21	2.83	5.18	15.84	10.52	12.46	4.08	1.91	12.87	8
	GD110-115	8.41	10.18	9.21	5.86	9.87	9.82	8.57	12.65	12.36	13.53	6.03	8.69	4.17	14.01	4.85	2.32	11.66	13.64	11.97	15.81	6.32	8.43	7.73	6.34
	DPP3-5	10.36	7.76	6.93	7.1	10.85	6.33	6.95	12.95	12.45	11.62	5.39	4.89	4.04	13.38	7.15	2.34	4.27	18.2	8.94	13.03	6.04	3.69	8.38	6.02
	DPP10-14	5.82	6.09	7.62	6.05	5.57	6.32	7.38	12.67	6.53	10.19	4.07	10.16	4.28	18.88	0.56	3.02	5.93	9.74	5.45	14.56	3.17	2.35	2.96	5.6
	DPP18-21	5.69	9.36	6.74	6.38	5.93	10.39	3.77	16.34	3.54	7.11	5.06	11.06	4.51	7.67	3.64	1.9	8.52	8.74	3.72	6.65	5.29	8.21		8.42
Memory	GD84-93	10.98	23.69	23.62	26.38	10.97	19.57	24.59	13.67	45.48	10.54	16.49	27.71	31.32	17.77	42.46	29.92	18.32	30.67	54.58	21.03	40.28	50.5	24.45	31.1
	GD110-115	11.28	24.21	24.1	29.41	19.49	20.28	26.6	19.25	27.57	6.98	14.95	25.58	27.02	12.29	41.15	33.37	27.54	24.68	29.17	20.06	32.47	28.95	30.37	33.81
	DPP3-5	10.35	21.46	38.35	25.47	19.2	23.25	23.44	24.44	27.05	8.77	19.31	35.55	18.47	17.29	37.31	35.04	11.09	16.96	22.78	22.15	37.43	44.45	31.28	36.16
	DPP10-14	7.3	30.69	22.36	26.29	12.9	17.34	21.9	15.84	31.32	9.87	15.31	25.66	11.79	11.16	51.33	30.82	10.39	19.61	24.57	20.14	30.03	29.26	30.93	28.77
	DPP18-21	14.49	21.89	24.37	23.32	16.96	20.06	23.63	14.54	33.04	18	16.63	22.1	15.97	11.97	41.39	27.39	17.42	23.65	24.28	25.61	32.01	33.15		24.44

## Sheet: (B) B cells-Milk, %
(B) B cells Phenotypes in milk (%)
Phenotypes	Sampling time	VAD-Mock (n=4)				VAS-Mock (n=4)				VAD+PEDV (n=4)				VAS+PEDV (n=4)				VAD+VA+PEDV (n=4)				VAD+VA-Mock (n=4)
Ig secreting	DPP0	21.41	18	12.72	26.46	36.26	1.31	29.17	36.96	33.36	35.96	15.86	10.3	68.97	20.85	27.24	19.78	56.57	60.52	41.73	19.96	47.38	45.3	43.44	14.56
	DPP3-5		13.23	35.14	15.64	62.02	2.02	15.74	64.82	24		26.55	8.05	59.03	68.76	26.83	12.56	66.62	78.75	77.56	13.91	49.9	26.15	32.62	30.82
	DPP10-14	44.46	66.5	28.16	3.18		13.79	75.48	61.25	37.62	47.62	9	2.91	21.6		33.97	20.5	79.56	97.03	95.63	10.31	63.96		22.99
	DPP18-21									55.41	57.52	2.47	1.21	61.31	43.52	4.18	7.35	52.86	67.68	65.61	41.99
Activated	DPP0	1.08	2.58	1.15	5.66	3.3	0.1	1.82	1.98	0.4	8.14	0.08	1.14	1.69	2.12	3.73	2.2	0.08	0.17	0.29	0.32	4.2	2.02	2.46	1.95
	DPP3-5	1.22	1.08	7.67	3.49	7.96	0.18	4.03	1	0.86		0.4	1.15	2.7	2.12	9.27	1.38	1.4	1.42	0.12	0.87	2.41	3.9	1.54	2.24
	DPP10-14	4.21	0.8	2.43	4.02		0.3	1.1	0.65	0.1	11.29	0.43	0.15	4.56		7.82	5.37	1.73	0.17	0.07	0.31	7.91		5.97
	DPP18-21									0.53	10.57	0	0.04	4.61	5.25	3.31	4.41	7.14	1.42	1.37	0
Naïve	DPP0	1.63	0.64	0.65	2.22	3.3	0	0.91	1.32	0.81	6.65	0.56	14.32	2.28	11.31	11.68	0.88	10.31	3.54	2.78	4.4	5.73	3.76	4.18	3.16
	DPP3-5	1.19	1.08	3.19	1.44	11.47	1.22	1.15	0.27	3.24		4.93	0	1.62	16.19	1.98	0.32	8.89	13.54	1.38	2.43	8.17	6.84	1.23	1.63
	DPP10-14	4.72	0.1	0.49	1.62		0.15	0.46	0.87	0.34	10.92	1.13	0.39	1.62		14.83	0.46	2.84	0.42	0.33	0.62	7.77		2.99
	DPP18-21									0.33	10.02	0	0.16	10.13	15.59	5.27	0.25	14.29	0.85	1.51	0.74
Memory	DPP0	25.89	38.78	85.49	65.66	57.14	98.59	68.1	59.74	85.43	49.25	93.5	83.24	27.07	65.72	30.34	77.14	93.04	85.76	55.2	79.32	20.69	25.92	34.92	81.33
	DPP3-5	23.13	84.6	53.99	79.42	18.55	96.58	79.08	33.91	11.7		68.12	90.8	36.66	12.94	61.93	85.74	30.09	16.29	20.94	84.78	19.52	31.12	64.62	65.31
	DPP10-14	12.32	32.6	68.93	91.18		85.76	22.96	37.23	1.94	20.17	89.44	96.56	72.23		23.39	73.67	15.88	2.38	3.97	88.75	10.36		88.06
	DPP18-21									3.72	21.89	97.53	98.59	23.95	35.65	58.25	88.24	25.71	30.05	31.51	97.27
	NB: Missing values - Sows dried up hence unable to collect milk sample

## Sheet: (C) B cells-Tissues, %
(C) B cells Phenotypes in Tissues (%)
Phenotypes	Tissue	VAD-Mock (n=3)				VAS-Mock (n=4)				VAD+PEDV (n=4)				VAS+PEDV (n=4)				VAD+VA+PEDV (n=4)				VAD+VA-Mock (n=3)
Ig secreting	Spleen	34.04	60.39	57.34		33.93	29.79	58.1	52.62	52.69	58.51	42.35	28.51	70.85	34.14	26.4	53.67	63.95	68.68	63.15	18.77	56.8	62.31	54.77
	MLN	53.4	23.67	14.25		55.02	36	53.28	12.83	44.17	50.89	20.59	12.81	57.13	52.14	42.71	13.97	40.94	45.95	59.06	49.1	34.55	35.26	8.25
	Ileum	50.94	41.61	64.65		65.92	26.96	49.23	50.75	69.73	69.05	38.55	21.82	80.33	70.38	71.89	47.11	58.93	68.85	76.01	65.15	73.25	54.95	61.16
	MG	93.37		91.95		94.39	83.31	89.45	89.21	92.84	93.06	96.24	92.71	96.19	92.07	72.18	84.61	93.08	85.45	94.58	97.42	77.35	84.94	84.5
Activated	Spleen	19.84	11.43	16.36		18.66	29.82	12.58	24.12	7.65	22.57	30.48	40.89	6.84	32.7	45.03	25.99	10.1	5.14	6.48	27.24	17.02	16.51	22.28
	MLN	8.3	38.21	45.71		8.12	37.24	24.01	47.33	23.07	25.23	52.98	59.16	8.95	20.76	31.18	55.94	12.91	21.47	13.99	33.19	25.67	25.52	54.55
	Ileum	21.4	31.67	18.97		15.06	38.93	30.15	27.79	20.09	23.01	49.36	59.28	7.91	20.07	15.49	33.39	18.97	17.61	15.37	20.97	10.78	18.61	21.46
	MG	0.47		1.21		0.71	4.07	1.56	2.78	0.51	1.8	1.01	2.13	0.32	1.74	2.07	2.17	1.33	1.17	0.63	0.97	7.45	3.35	2.99
Naïve	Spleen	39.02	15.96	10.04		40.92	29.34	8.34	11.64	9.11	14.46	15.92	20.56	18.4	26.43	11.09	9.23	23.3	7.33	7.8	44.66	15.9	13.33	9.01
	MLN	37.65	33.35	28.66		35.89	55.46	16.82	28.37	28.79	22.81	22.23	25.55	32.49	26.38	19.3	10.55	44.56	29.64	24.05	55.76	33.75	32.14	33.48
	Ileum	26.12	20.05	10.4		16.95	30.7	10.83	18.35	6.75	5.78	7.33	15.7	8.77	7.96	5.15	9.85	19.81	11.08	6.47	11	7.55	20.08	10.9
	MG	3.93		0.76		3.3	2.5	0.6	1.37	0.54	1.5	0.62	0.94	0.48	1.37	0.37	0.74	3.52	1.57	1.16	0.55	3.94	2.1	0.73
Memory	Spleen	7.09	12.21	16.26		6.5	11.05	20.98	11.62	30.55	4.46	11.25	10.03	3.91	6.72	17.48	11.11	2.65	18.85	22.57	9.34	10.29	7.85	13.95
	MLN	0.65	4.77	11.38		0.97	1.31	5.89	11.47	3.97	1.07	4.2	2.48	1.42	0.71	6.8	19.53	1.59	2.95	2.9	1.96	6.03	7.08	3.72
	Ileum	1.54	6.66	5.99		2.06	3.41	9.79	3.11	3.43	2.16	4.77	3.2	2.99	1.59	7.47	9.65	2.29	2.46	2.15	2.88	8.41	6.36	6.47
	MG	2.23		6.08		1.6	5.53	8.4	6.64	6.11	3.64	2.13	4.22	3.01	4.82	25.38	12.48	2.08	11.81	3.63	1.06	11.27	9.61	11.78

## Sheet: (D) Gut homing, % 
(D) Gut homing B cells in Blood, Milk and tissues (%)
Gut homing	Tissue	VAD-Mock (n=3)				VAS-Mock (n=4)				VAD+PEDV (n=4)				VAS+PEDV (n=4)				VAD+VA+PEDV (n=4)				VAD+VA-Mock (n=3)
IgA+	Spleen	15.12	2.62	1.65		9.17	18.77	2.21	1.5	16.84	0.25	8.52	10.21	10	5.16	0.47	1.75	0.65	0.33	0.74	9.7	0.26	0.38	1.55
	MLN	20.8	27.49	11.28		22.46	10.79	14.39	17.61	22.67	16.34	14.69	15.39	14.55	23.61	5.6	24.09	13.99	23.24	13.21	8.06	9.51	8.4	14.12
	Ileum	29.7	14.66	12.64		21.33	32.85	7.37	15.81	13.85	9.1	53.71	41.87	15.05	9.61	7.83	30.78	14.49	5.69	5.47	27.74	11.7	15.77	11.47
	MG	3.32	8.54			3.87	8.91	5.34	5.83	4.84	1.01	31.02	10.26	5.93	2.88	8.02	6.43	8.43	3.64	5.92	10.05	4.19	3.89	14.64
α4β7+	Spleen	56.32	33.09	50.84		56.74	31.89	33.92	29.53	25.31	51.06	26.33	38.55	20.43	50.88	28.05		17.75	20.67	20.42	70.09	5.63	5.75	40.98
	MLN	56.66	54.56	68.75		67.05	48.58	52.92	52.33	53.56	42.37	65.3	59.27	29.74	45.89	48.76		32.44	55.07	49.65	82.81	3.77	3.87	58.29
	Ileum	37.4	16.03	23.17		42.45	44.65	5.02	14.65	43.17	48.54	47.72	49.51	36.15	65.13	31.31		26.12	37.56	45.21	67.04	1.6	3.22	22.87
	MG	79.86	50.38			40.79	75.17	42.67	39.75	46.24	67.83	35.77	41.4	32.09	75.28	37.69		22.7	39.15	28.81	48.92	4.15	3.52	62.52
CCR10+	Spleen	10.3	10.5	14.2		16.3	20.2	9.71	6.8	0.2	13.2	10.5	16.7	1.9	31	11.68	11.56	4.6	0.7	1.7	4.1	14.6	10.33	11.93
	MLN	10	6.44	4.45		1.6	10.7	10.02	5	2.3	4.6	2.5	2.3	2.2	5.4	13.31	16.6	2.8	1	1.2	1	15.28	14.29	4.05
	Ileum	4.7	7.37	7.48		19.1	5.8	7.22	8.64	0.7	5.9	38	31.4	0.5	5	8.5	35.21	0.9	0.4	0.7	1.3	9.51	7.14	8.58
	MG	2.9	12.11			2.5	5.6	14.78	13.87	0.2	6.7	34.7	12.1	0.6	5.8	12.21	15.26	0.4	0.2	0.2	2.7	13.87	14.46	15.61
IgA+α4β7+ Blood	GD84-93	1.46	1.71	1.1		1.37	2.24	1.13	0.94	0.37	4.89	0.85	0.8	0.87	4.71	1.55	0.87	0.37	0.99	0.32	1.12	1.51	0.75	0.71	0.83
	GD110-115	1.21	1.57	1.51		1.36	3.91	0.93	1.71	0.53	4.51	0.93	1.08	0.89	3.71	1.43	0.62	0.84	1.18	0.22	1.38	1.47	2.41	0.64	0.95
	DPP3-5	0.88	1.33	1.2		0.89	1.14	0.67	0.95	0.41	4.2	0.53	0.49	0.66	1.19	2.04	0.57	0.3	1.09	0.28	0.79	1.27	0.94	0.53	0.79
	DPP10-14	1.37	1.02	0.84		0.68	3.97	0.76	0.74	0.24	4.2	0.43	0.49	0.71	3.99	2.32	0.71	0.47	0.95	0.27	0.89	0.95	1.1	0.55	0.34
	DPP18-21	0.92	1.55	1.03		0.88	2.28	0.93	0.33	0.12	2	0.76	0.7	0.88	3.71	0.6	0.6	0.46	0.55	0.12	0.93	0.91	1.28	0.56
IgA+α4β7+ Milk	DPP0	26.29	13.29	41.8		22.54	30.92			2.56	17.73	1.37	20.09	11.18	10.49			10.8	3.33	13.12	1.02	19.77	13.94	30.18	14.39
	DPP3-5	15.12	22.77	21.28		3.8	8.25			3.4	0.19	2.13	21.67	7.35	12.29			4.64	3.61	6.88	1.76	25.39	37.25	6.54	6.53
	DPP10-14	34.49	6.05	30.29		10.01	5.05			7.28	0.59	0.07	13.93	14.31	76.04			4.16	3.97	2.05	0	42.72			64.24
	DPP18-21									0.32	0.15	0.07	19.31	8.76	46.83			3.64	0.72	1.26	0
IgA+α4β7+ Tissues	Spleen	1.73	1.17			11.68	1.68	0.95		0.06	2.29	5.04		2.46	0.01	0.95		0.18	0.15	0.28	8.57	0.01	0.06	1.13
	MLN	16.31	9.24			7.33	8.24	10.91		11.38	11.28	10.65		12.75	0.14	16.37		7.21	14.04	7.68	7.37	0.77	0.61	8.89
	Ileum	3.84	4.07			13.17	0.59	3.03		2.41	23.56	18.5		3.21	0.05	16.69		4.04	1.58	1.36	20.62	0.22	0.19	4.76
	MG	4.15				4.27	2.98	3.35		0.53	10.84	5.61		1.24	1.1	2.98		3.59	1.09	0.41	0.63	1.55	1.11	9.71
	NB: Missing milk values - Sows dried up hence unable to collect milk sample
